# Supplementary material for: CH3NH3PbBr3 Perovskite Single-Crystal X-Ray Photon-Counting Detection Based on Multi-Layer Electrodes
Source: Sensors (Basel). 2026 May 11;26(10):3030. doi: 10.3390/s26103030 (PMC13210985; doi:10.3390/s26103030)
Supplement: Supplementary file 1 [file sensors-26-03030-s001.zip]

Archive with 1 entries (1 files):
- sensors-4260909-supplementary.pdf
